# Supplementary material for: Novel pH-Responsive PSS-Loaded Chitosan Matrix Nanoparticles Ameliorate Pressure Overload-Induced Cardiac Hypertrophy
Source: Mar Drugs. 2025 Sep 19;23(9):365. doi: 10.3390/md23090365 (PMC12471933; doi:10.3390/md23090365)
Supplement: Supplementary file 1 [file marinedrugs-23-00365-s001.zip]

Archive with 1 entries (1 files):
- marinedrugs-3855095-supplementary.pdf
